# Supplementary material for: Identification of Triploid Plants in Seed-Derived Progeny of Cultivated Olive
Source: Plants (Basel). 2026 Jan 1;15(1):127. doi: 10.3390/plants15010127 (PMC12787707; doi:10.3390/plants15010127)
Supplement: Supplementary file 1 [file plants-15-00127-s001.zip]

Archive with 3 entries (2 files):
- plants-4069944-supplementary/
- plants-4069944-supplementary/Figure S1.pdf
- plants-4069944-supplementary/Table S1.pdf
